# Supplementary material for: Genetically predicted circulating levels of cytokines and the risk of osteoarthritis: A mendelian randomization study
Source: Front Genet. 2023 Mar 14;14:1131198. doi: 10.3389/fgene.2023.1131198 (PMC10043178; doi:10.3389/fgene.2023.1131198)
Supplement: Supplementary file 2 [file DataSheet2.xlsx]

## Sheet: Sheet1
Additional file1：Table S4.instrument invariants of bnfg before harmoniztion
SNP	effect_allele	other_allele	eaf	beta	se	p
rs28637706	G	T	0.394588	0.00062096	0.000659315	0.346282

## Sheet: Sheet2
Additional file1：Table S5.instrument invariants of ctack before harmoniztion
SNP	effect_allele	other_allele	eaf	beta	se	p
rs135564	A	A	0.70247	-0.000882262	0.000705176	0.210891
rs2070074	A	G	0.0955333	6.52091e-05	0.00108827	0.952219
rs55764737	T	C	0.0371541	0.00334884	0.00172869	0.0527205

## Sheet: Sheet3
Additional file1：Table S6.instrument invariants of Exoatin before harmoniztion
SNP	effect_allele	other_allele	eaf	beta	se	p
rs112347425	C	T	0.0994	-0.00137286	0.00108588	0.206127
rs12075	G	G	0.579354	0.00193499	0.000648245	0.00283625
rs2228467	T	C	0.0607782	-0.000861964	0.00133754	0.519291
rs4388383	A	A	0.895742	-0.000673447	0.00104868	0.520753

## Sheet: Sheet4
Additional file1：Table S7.instrument invariants of GROa before harmoniztion
SNP	effect_allele	other_allele	eaf	beta	se	p
rs12075	G	G	0.579354	0.00193499	0.000648245	0.00283625
rs508977	T	G	0.23692	-0.000475548	0.000752853	0.527609

## Sheet: Sheet5
Additional file1：Table S8.instrument invariants of HGF before harmoniztion
SNP	effect_allele	other_allele	eaf	beta	se	p
rs3748034	G	T	0.141146	4.65e-05	0.000918003	0.959569
rs5745687	C	T	0.0652474	-0.0014063	0.00129713	0.278291

## Sheet: Sheet6
Additional file1：Table S9.instrument invariants of IL2ra before harmoniztion
SNP	effect_allele	other_allele	eaf	beta	se	p
rs3748034	G	T	0.141146	4.65e-05	0.000918003	0.959569
rs5745687	C	T	0.0652474	-0.0014063	0.00129713	0.278291

## Sheet: Sheet7
Additional file1：Table S10.instrument invariants of IL7 before harmoniztion
SNP	effect_allele	other_allele	eaf	beta	se	p
rs4320361	G	T	0.479581	-9.15441e-05	0.000648729	0.887781

## Sheet: Sheet8
Additional file1：Table S11.instrument invariants of IL10 before harmoniztion
SNP	effect_allele	other_allele	eaf	beta	se	p
rs282258	T	T	0.570189	-0.000953791	0.000649256	0.14182
rs6921438	G	A	0.493187	0.000127157	0.000643695	0.843403

## Sheet: Sheet9
Additional file1：Table S12.instrument invariants of IL12p70 before harmoniztion
SNP	effect_allele	other_allele	eaf	beta	se	p
rs2375980	C	G	0.391077	-0.000147965	0.000659074	0.822365
rs4349809	T	G	0.479518	-0.00010161	0.000644174	0.874665
rs7088799	T	G	0.416568	0.00155296	0.000650324	0.016942
rs9472183	A	G	0.494414	0.000358499	0.000669557	0.592354

## Sheet: Sheet10
Additional file1：Table S13.instrument invariants of IL13 before harmoniztion
SNP	effect_allele	other_allele	eaf	beta	se	p
rs9472168	A	G	0.479768	-0.000147826	0.000651006	0.820367

[truncated: 40 more sheets: Sheet11, Sheet12, Sheet13, Sheet14, Sheet15, Sheet16, Sheet17, Sheet18, Sheet19, Sheet20, Sheet21, Sheet22, Sheet23, Sheet24, Sheet25, Sheet26, Sheet27, Sheet28, Sheet29, Sheet30 …]
